# Supplementary material for: Reversible Effects of Integrase Inhibitors on Newly Differentiated Adipocytes
Source: Viruses. 2026 Jan 22;18(1):149. doi: 10.3390/v18010149 (PMC12846639; doi:10.3390/v18010149)
Supplement: Supplementary file 1 [file viruses-18-00149-s001.zip]

Archive with 1 entries (1 files):
- viruses-4068214-supplementary.pdf
